# Supplementary material for: Sinonasal Orbital Apex Syndrome, Horner Syndrome and Pterygopalatine Fossa Infection: A Case Report and Mini-Review
Source: Life (Basel). 2023 Jul 29;13(8):1658. doi: 10.3390/life13081658 (PMC10455385; doi:10.3390/life13081658)
Supplement: Supplementary file 1 [file life-13-01658-s001.zip]

Archive with 1 entries (1 files):
- life-2474377-supplementary.pdf
